# Supplementary material for: Specific Recognition and Adsorption of Volatile Organic Compounds by Using MIL-125-Based Porous Fluorescence Probe Material
Source: Nanomaterials (Basel). 2023 Oct 9;13(19):2732. doi: 10.3390/nano13192732 (PMC10574030; doi:10.3390/nano13192732)
Supplement: Supplementary file 1 [file nanomaterials-13-02732-s001.zip]

Archive with 1 entries (1 files):
- nanomaterials-2488674-supplementary.pdf
